# Supplementary material for: Characterization of a C-Type Lectin Domain-Containing Protein with Antibacterial Activity from Pacific Abalone (Haliotis discus hannai)
Source: Int J Mol Sci. 2022 Jan 9;23(2):698. doi: 10.3390/ijms23020698 (PMC8775961; doi:10.3390/ijms23020698)
Supplement: Supplementary file 1 [file ijms-23-00698-s001.zip]

Archive with 1 entries (1 files):
- ijms-1488530-supplementary.pdf
